# Supplementary material for: Segregation of endoderm and mesoderm germ layer identities in the diploblast Nematostella vectensis
Source: Nat Commun. 2025 Aug 27;16:7979. doi: 10.1038/s41467-025-63287-4 (PMC12381260; doi:10.1038/s41467-025-63287-4)
Supplement: Supplementary file 4 — Source Data [file 41467_2025_63287_MOESM4_ESM.xlsx]

## Sheet: Figure 2C
Expression level of genes in embryos injected with β-catenin morpholino or treated with AZ in comparison with control embryos at 8hpf presented in Figure 2C.
			control				b-catenin morpholino				AZ
	gene	localisation	ectopic expression	normal expression	low expression	no expression	ectopic expression	normal expression	low expression	no expression	ectopic expression	normal expression	low expression	no expression
	fgfa1	mesoderm	0	48	2	3	48	5	1	2	0	1	0	67
	tbx19-like	mesoderm	0	61	5	2	39	1	0	0	0	2	1	63
	koza-like 1	ectoderm	0	62	0	1	0	2	2	47	73	3	2	0
	apc	ectoderm	0	46	1	5	0	0	2	46	84	3	1	1

## Sheet: Figure 2D
Expression level of genes in embryos injected with β-catenin morpholino or treated with AZ in comparison with control embryos at 20hpf presented in Figure 2D.
			control				β-catenin morpholino				AZ
	gene	localisation	ectopic expression	normal expression	low expression	no expression	ectopic expression	normal expression	low expression	no expression	ectopic expression	normal expression	low expression	no expression
	snailA	mesoderm	0	84	0	2	94	3	0	2	0	2	0	52
	hand2	mesoderm	0	88	3	5	50	1	0	1	0	1	0	63
	brachyury	endoderm	0	74	0	4	0	1	0	68	70	4	1	1
	foxA	endoderm	0	43	1	0	0	0	0	54	44	1	0	3
	foxQ2a	ectoderm	0	56	2	4	0	1	2	49	0	0	5	62
	six3/6	ectoderm	0	45	0	3	0	3	0	53	0	1	3	59

## Sheet: Figure 3D
Uncropped scan of Western Blot used in the Figure 3D: Dotted rectangles indicate samples presented in the Figure 3D; Remaining samples were not included in this study.
					uncropped gel.jpeg

## Sheet: Figure 3E
Expression levels of genes in embryos treated with U0126 (MAPK inhibitor) in comparison with control embryos at 8hpf presented in Figure 3E.
			control				U0126
	gene	localisation	ectopic expression	normal expression	low expression	no expression	ectopic expression	normal expression	low expression	no expression
	thx19-like	mesoderm	0	44	2	3	0	8	4	41
	fgfa1	mesoderm	0	43	0	2	0	0	0	46
	erg	mesoderm	0	61	1	4	0	2	1	40
	pitx1-like	mesoderm	0	59	0	5	0	3	0	46

## Sheet: Figure 4A
Expression levels of genes in embryos treated with U0126 (MAPK inhibitor) in comparison with control embryos at 20hpf presented in Figure 4A.
			control				U0126
	gene	localisation	ectopic expression	normal expression	low expression	no expression	ectopic expression	normal expression	low expression	no expression
	snailA	mesoderm	0	63	1	3	0	3	2	72
	hand2	mesoderm	0	62	0	2	0	0	1	67
	smad5	mesoderm	0	55	0	1	0	1	1	69
	brachyury	endoderm	0	79	2	5	68	3	0	1
	foxA	endoderm	0	74	0	3	58	8	1	3
	wnt3	endoderm	0	72	0	1	0	5	6	61

## Sheet: Figure 5A
Expression levels of genes in embryos treated with U0126 (MAPK inhibitor), injected with β-catenin morpholino or in combination in comparison with control embryos at 20hpf presented in Figure 5A.
			control				U0126				β-catenin morpholino				U0126 + β-catenin morpholino
	gene	localisation	ectopic expression	normal expression	low expression	no expression	ectopic expression	normal expression	low expression	no expression	ectopic expression	normal expression	low expression	no expression	ectopic expression	normal expression	low expression	no expression
	snailA	mesoderm	0	63	0	4	0	1	0	69	62	5	0	1	0	0	0	54
	zicA	mesoderm	0	56	0	2	0	2	2	68	54	3	0	2	0	1	0	63
	brachyury	endoderm	0	61	5	1	66	1	0	2	0	2	0	52	0	0	2	57
	foxA	endoderm	0	62	1	2	69	6	0	3	0	0	0	58	0	0	1	55
	foxQ2a	ectoderm	0	57	2	3	0	66	0	0	0	0	2	50	53	0	3	2
	six3/6	ectoderm	0	54	0	2	0	60	0	2	0	1	1	56	42	0	0	0

## Sheet: Figure 7B
Expression levels of genes in embryos treated with a gradient of concentration LY411575 (Notch inhibitor) in comparison with control embryos at 20hpf presented in Figure 7B.
							LY411575
			control				10µM				20µM				30µM				40µM
	gene	localisation	ectopic expression	normal expression	low expression	no expression	ectopic expression	normal expression	low expression	no expression	ectopic expression	normal expression	low expression	no expression	ectopic expression	normal expression	low expression	no expression	ectopic expression	normal expression	low expression	no expression
	snailA	mesoderm	0	66	1	3	0	74	2	2	0	53	1	2	0	58	2	3	0	48	1	2
	zicA	mesoderm	0	57	5	3	0	62	0	1	0	57	1	4	0	68	3	1	0	63	0	1
	brachyury	endoderm	0	59	0	4	0	5	67	4	0	3	56	2	0	5	54	4	0	2	53	3
	foxA	endoderm	0	53	6	5	0	6	72	3	0	2	52	3	0	0	53	0	0	0	59	1
	wnt1	endoderm	0	51	9	6	0	2	63	4	0	4	67	5	0	1	0	57	0	0	0	68
	wnt3	endoderm	0	65	2	5	0	1	73	1	0	1	59	1	0	3	0	64	0	1	5	80
	wnt2	ectoderm	0	74	0	2	0	66	1	5	0	4	60	2	0	6	71	3	0	4	59	3
	foxQ2a	ectoderm	0	56	1	3	0	62	0	2	52	6	2	3	50	5	1	2	56	5	0	1
	six3/6	ectoderm	0	58	3	2	0	69	1	4	72	5	3	6	74	7	2	1	69	3	2	4

## Sheet: Figure 7E
Expression levels of genes in embryos injected with TBP::NICD plasmid in comparison with embryos injected with TBP::mcherry plasmid at 24hpf presented in Figure 7E.
			TBP::mcherry				TBP::NICD mcherry
	gene	localisation	ectopic expression	normal expression	low expression	no expression	ectopic expression	normal expression	low expression	no expression
	snailA	mesoderm	0	43	1	2	0	37	0	1
	brachyrury	endoderm	0	34	0	2	28	9	0	2
	foxA	endoderm	0	34	0	1	29	11	0	1

## Sheet: Supplementary Figure 2
Expression level of genes in embryos injected with β-catenin morpholino or treated with AZ in comparison with control at 20hpf presented in Supplementary Figure 2.
			control				β-catenin morpholino				AZ
	gene	localisation	ectopic expression	normal expression	low expression	no expression	ectopic expression	normal expression	low expression	no expression	ectopic expression	normal expression	low expression	no expression
	zicA	mesoderm	0	68	2	4	90	3	1	4	0	2	2	56
	nkx2.2D	mesoderm	0	56	0	3	58	2	0	3	0	0	0	62
	mitf-like	mesoderm	0	104	0	0	62	0	0	0	0	0	3	50
	smad1/5	mesoderm	0	92	1	5	88	2	1	5	0	0	2	64
	nkx2.2B	mesoderm	0	108	3	5	84	1	1	4	0	1	0	52

## Sheet: Supplementary Figure 3C
Expression level of erg (mesodermal gene) in embryos injected with mos2 mRNA in comparison with control embryos at 8hpf presented in Supplementary Figure 3C.
			control				mos2 mRNA
	gene	localisation	ectopic expression	normal expression	low expression	no expression	ectopic expression	normal expression	low expression	no expression
	erg	mesoderm	0	51	2	1	34	4	0	2

[truncated: 5 more sheets: Supplementary Figure 3D, Supplementary Figure 4A, Supplementary Figure 4B, Supplementary Figure 5B, Supplementary Figure 6]
